# Supplementary material for: Biochemical Evolution of a Potent Target of Mosquito Larvicide, 3-Hydroxykynurenine Transaminase
Source: Molecules. 2022 Aug 2;27(15):4929. doi: 10.3390/molecules27154929 (PMC9369995; doi:10.3390/molecules27154929)
Supplement: Supplementary file 1 [file molecules-27-04929-s001.zip]

Archive with 1 entries (1 files):
- molecules-1822245-supplementary.pdf
